# Supplementary material for: Perineural Invasion Is a Significant Prognostic Factor in Oral Squamous Cell Carcinoma: A Systematic Review and Meta-Analysis
Source: Diagnostics (Basel). 2023 Oct 30;13(21):3339. doi: 10.3390/diagnostics13213339 (PMC10649820; doi:10.3390/diagnostics13213339)
Supplement: Supplementary file 1 [file diagnostics-13-03339-s001.zip]

Archive with 1 entries (1 files):
- diagnostics-2596514-supplementary.xlsx
