# Supplementary material for: Perineural Invasion Is a Significant Prognostic Factor in Oral Squamous Cell Carcinoma: A Systematic Review and Meta-Analysis
Source: Diagnostics (Basel). 2023 Oct 30;13(21):3339. doi: 10.3390/diagnostics13213339 (PMC10649820; doi:10.3390/diagnostics13213339)
Supplement: Supplementary file 1 [file diagnostics-13-03339-s001.zip › diagnostics-2596514-supplementary.xlsx]

## Sheet: Sheet2
Column36	Column1	Column2	Column3	Column4	Column5	Column6	Column7	Column8	Column9	Column10	Column11	Column12	Column13	Column14	Column15	Column16	Column17	Column18	Column19	Column20	Column21	Column22	Column23	Column24	Column25	Column26	Column27	Column28	Column29	Column30	Column31	Column32	Column33	Column34	Column35
	Study demographics								Lesion characteristics							Recurrence and spread						Survival trends			Invasion of surrounding structures				Adjuvant therapies			Risk factors for OSCC
Serial number	Author		Country	Study design	Total sample	Gender	Age (year)	Follow up period	Tumour Stage	Tumour differentiation	Lesion site	Lesion size cm	Lesion thickness mm	Lesion depth mm	Surgical margins	Overall recurrence	Local Recurrence	Nodal recurrence	Neck recurrence	Extracapsular spread	Distant metastasis	Death due to OSSC	Disease-free Survival rate	Overall survival rate	Perineural invasion	Lympho-vascular invasion	Node involvement	Bone invasion	adjuvant radiotherapy		adjuvant chemotherapy	Neck dissection		Smoking	Alcohol
1	Abbas 2018	2018	Karachi	Cross sectional	88	M:F 2.3:1	48.26±12	17.8±16.2 mo	I 17.2%, II 25.3%, III 19.5%, IV 37.9%	WD 25%, MD 61.9%, PD 13.1%	Buccal mucosa (52%)	3.16±1.39 cm	14.2±11.68 mm	.	Clear (>5 mm away) 31.8%, Close (<5mm away) 56.8%, Involved by tumour 11.3%	0.262	.	0.387	.	.	.	.	.	.	0.123	0.068	0.387	0.715	0.829		0.046	.		0.852	.
2	Adel 2015	2015	Taiwan	Retrospective cohort	571	90.4% M	51.2 (21.9-86.8)	18 months	IV (42.5%), III (16.7%), II (23.6%), I (17%)	WD+MD 505/571, PD 64/571	Buccal mucosa (39%), Tongue (39%), Gum (14.6%), and others	.	.	.	.	.	59/571	.	47/571	.	36/571	.	.	.	0.333	16/571	.	122/571	.		.	.		.	.
3	Agni 2010	2010	India	Retrospective cohort	26	76.92% M	55.84±7.94	17 months	I 50%, II 30.8%, III 19.2%	.	the gingivobuccal sulcus 100%		.	.	.	.	.		.	.	.	.	.	.	0.962	.	.	0.65	.		.	.		.	.
4	AIVAZIAN 2015	2015	Australia	Retrospective cohort	318	M:F 1.6:1	64 (30–92)	2.7 years (range 3 months‐15 years)	.	WD‐MD 82.7%, PD 17.3%	Oral tongue (40.9%), floor of mouth (28.6%), Buccal (10.1%), and others	.	<5 71/318, 5 to <10 70/318, 10 124/318	<5 90%	Clear (1 mm) 206/318, Involved (<1 mm) 112/318	.	.		.	0.58	.	0.147	.	.	0.29	45/318	.	.	0.39		0.144	.		.	.
5	Anand 2017	2017	India	Retrospective cohort	83	84% M	51-60 37%, 61-70 24%, 41-50 18%, and others	.	IV (56%), III (31%), II (11%), I (2%)	.	Buccal mucosa (80%), Alveolus (12%), and RMT (8%)	.	.	.	<3 mm 27%, >3 mm 73%	0.04	0.21	0.02	.	0.22	0.05	.	.	.	0.22	0.14	0.4	.	.		.	.		0.28	.
6	Barry 2015	2015	UK	Retrospective cohort	295	184 M	60 (52–68)	two years	.	.	oral tongue (48%), floor of the mouth (35%), buccal mucosa (13%), and others	.	.	.	.	.	0.095	.	.		.	.	.	.	0.22	0.19	.	.	.		.	.		.	.
7	Barry 2017	2017	UK	Retrospective cohort	90	60% M	60	3.7 year	.	MD 63.3%, WD 16.6%, PD 14.4%, and unknown	Tongue 62.2%, Floor of mouth 21.1%, Buccal mucosa 13.3%	.	.	.	.	.	.	.	.		.	.	.	.	0.333	0.1	.	.	.		.	.		.	.
8	Baumeister 2018	2018	Germany	Retrospective cohort	178	.	.	2 year (range 0.6-7.0)	III 65.7%, II 32%, I 2.2%	.	Oral cavity 18.5%	.	.	.	.	.	.	.	.		.	.	.	.	0.275	0.393	0.287	.	.		.	.		0.421	.
9	Berdugo 2019	2019	USA	Retrospective cohort	407	.	.	.	.	.	Tongue 100%	.	.	.	.	.	.	.	.		.	.	.	.	0.33	0.177	.	.	.		.	.		.	.
10	Bueno 1998	1998	Spain	Retrospective cohort	109	68/109	46–69 66/109	.	I, II 50/109, III, IV 43/109	WD 46/109, MD 39/109, PD 9/109	Oral cavity 79/109, tongue base 14/109	.	.	.	.	.	.	.	.		.	.	.	.	21/109	.	24/109	.	.		.	.		.	.
11	Chatzistefanou 2014	2014	Greece	Retrospective cohort	78	45/78 M	<60 48/78, >60 30/78	42.7 months	I, II 39/78, III, IV 39/78	.	Oral cavity 100%	.	.	.	negative margins 100%	.	.	.	.		.	.	.	.	39/367	.	.	.	.		.	.		.	.
12	Chen 2013	2013	Taiwan	Retrospective cohort	82	75.61 % M	>50 54.88%, <50 45.12%	one year	I, II 442/1156	WD 71.95%, MD 25.61%, PD 2.44%	Tongue 56.1%, Buccal mucosa 24.4%, and other sites	.	.	.	.	.	0.146	.	0.0976		0.0244	.	.	.	65/82	36/82	.	.	0.1829		.	.		.	.
13	Chinn 2013	2013	USA	Retrospective cohort	23	65% M	54.1 years	57 months	IV 45%, III 20%, II 20%, I 15%	.	Tongue 55%, Floor of mouth 20%, Alveolar ridge 10%, and others	.	.	.	.	.	.	.	.		.	.	.	.	1	.	.	.	0.7		.	.		0.65	0.35
14	Cracchiolo 2018	2018	USA	Retrospective cohort	381	58.3% M	<60 55.6%, >60 44.4%	.	.	.	Tongue 100%	.	.	.	.	.	.	.	.		.	.	.	.	0.275	.	.	.	0.25		.	0.738		.	.
15	de Matos 2012	2012	Brazil	Retrospective cohort	62	66.1% M	<60 38.7%, >60 61.3%	.	.	.	Tongue 100%	.	< 3 mm 27.4%, 3-9 mm 58.1%, >9 mm 14.5%	.	.	.	.	.	.		.	.	.	.	0.463	.	.	.	.		.	.		.	.
16	de Visscher 1998	1998	The Netherlands	Retrospective cohort	184	90.2% M	66 years	56 months	I 92.9%	WD and MD 93.5%	the lower lip 100%	6-10 mm 46.2%, 11-15 mm 22.8%, 16-20 mm 9.8%	1-3 mm 57.1%, 4-5 mm 21.7%, 6+ mm 12.5%	.	Clear 83.7%, Dysplasia 12%, SCC 4.3%	0.153	0.049	.	0.054		0.11	.	0.86	0.78	0.054	.	.	.	.		.	.		.	.
17	Fagan 1998	1998	USA	Retrospective cohort	74	72% M	56.5 Year	two years	.	.	Oral cavity 100%	.	.	.	negative margins 100%	.	0.23	.	.	0.5	.	0.54	.	.	1	1974-09-01	0.73	.	0.49		0.14	.		.	.
18	Ganly 2013	2013	Canada	Retrospective cohort	164	55% M	<60 60%	66 months	.	WD 32%, MD 59%, PD 1%	Tongue 100%	.	>2 mm 74%	.	Negative margins 81%	.	.	.	.	.	.	.	0.856	.	0.13	0.03	.	.	.		.	159/164		0.59	0.51
19	Gokavarapu 2015	2015	USA	Retrospective cohort	103	76/103 M	<=50 55/103, >50 48/103	41.3 months	.	.	Tongue 100%	.	<9 mm 63/103, >= 9mm 40/103	.	≤ 5 mm 60/103, >5 mm 43/103	13/103	.	.	.	.	.	.	.	86/103	13/103	.	.	.	62/103		.	.		54/103	.
20	Hasmat 2019	2019	Australia	Retrospective cohort	861	59.4 M	>65 48.3%, >55-65 25.1%, >45-55 17.3%	.	.	.	tongue 43.1%, Floor of mouth 22.5%, Alveolus 12.2%	.	.	.	Close 64.7%, Clear 21.5%, Involved 13.8%		.	.	.	.	.	.	.	.	0.297	.	0.182	.	0.311		0.062	.		.	.
21	Hilly 2013	2013	Israel	Retrospective cohort	113	45% M	>60 years 55%	30 months	.	PD 35%	Tongue 100%	.	8.6 ± 5.7	.	positive margins 5%	0.299	.	0.19	.	.	.	0.1495	.	.	0.18	0.048	.	.	0.24		0.15	.		0.25	.
						62% M	31–60 years 31%		.	PD 27%		.	7 ± 6.9	.	positive margins 12%	.	.	.	.	.	.	.	.	.	0.06	0	.	.	0.31		0.24	.		0.2	.
						56% M	<=30 years 14%		.	PD 43%		.	8.8 ± 4.5	.	positive margins 6%	0.38	.	0.75	.	.	.	0.38	.	.	0.19	0	.	.	0.75		0.56	.		0.13	.
22	Hinerman 2004	2004	USA	Retrospective cohort	226	74% M	61 (15–85)	two years	IV 50%, III 32%, II 21%, I 7%	.	Floor of mouth 31%, Oral tongue 25%, Retromolar trigone 23%, and others	.	.	.	Negative 37%, Close 33%, Positive 30%	.	.	.	.	0.19	.	.	.	.	0.37	.	.	.	.		.	0.93		.	.
23	Hingsammer 2019	2019	Switzerland	Retrospective cohort	88	0.59	57 (26–95)	78±37 months	.	.	Tongue 100%	.	.	.	.	0.28	.	.	.	.	.	.	0.8	0.72	0.28	.	.	.	.		.	.		0.49	0.72
24	Hosal 1998	1998	Turkey	Retrospective cohort	60	.	.	.	.	WD 68.3%, MD 26.6%, PD 5%	Tongue 100%	.	less than 9 mm 56.7%, 9 mm or more 43.3%	.	.	0.333	.	.	.	.	.	1	.	.	0.15	0.266	.	.	.		.	.		.	.
25	Ho 2019	2019	Taiwan	Retrospective cohort	200	84.5% M	61.40 ± 11	14.91 ± 7.86 mo	I 26%, II 17%, III 29.5%, 27.5%	WD 45%, MD 48%, PD 7%	Tongue 45.5%, Buccal mucosa 23.5%, Gingivae 16.5%	3 ± 1.38	≥5.5 mm 58%, <5.5 mm 42%	.	.	0.12	.	.	.	.	0.06	.	.	0.97	0.37	0.35	.	.	.		.	.		0.845	.
26	Hong 2001	2001	Korea	Retrospective cohort	16	15/16 M	64.5 (30–83)	.	.	.	Gingiva 100%	.	.	.	.	.	.	.	.	.	.	.	.	.	2020-01-16	.	.	.	.		.	.		.	.
27	Huang 2010	2010	Taiwan	Retrospective cohort	148	0.8787		.	.	WD 82.43%, MD 17.57%	Buccal Mucosa/RMT 49.32%, Oral tongue 25%, Lip 16%, and other sites	.	.	.	.	0.115	.	.	.	.	.	.	0.897	0.841	0.0608	0.0811	.	.	.		.	0.023		.	.
28	Huang 2019	2019	Taiwan	Retrospective cohort	Log MTR≦ 33%, n=100	0.93	51 [31-88]	.	.	WD 7%, MD 79%, PD 14%	Tongue 41%, Buccal 59%	.	15 [5-80] mm	.	Negative 79%, positive 21%	.	.	.	.	.	.	.	.	.	0.48	0.14	.	.	0.35		0.07	.		.	0.7
					Log MTR>33%, n=202	0.926	54 [28-92]	.	.	WD 18.8%, MD 74.3%, PD 6.9%	Tongue 43.6%, Buccal 56.4%	.	5 [1-48] mm	.	Negative 100%	.	.	.	.	.	.	.	.	.	0.163	0.03	.	.	0.223		0.109	.		.	0.743
29	Jardim 2015	2015	Brazil	Retrospective cohort	142	0.768	58 [22–82]	31.2 (2–176) months	IV 52.1%, III 47.9%	WD64.8%, MD+PD 35.2%	Tongue 68.3%, Floor of the mouth 31.7%	.	.	.	.	0.732	.	.	.	.	.	0.655	.	.	71/142	58/142	.	.	.		.	.		0.796	0.627
30	Kane 2006	2006	India	Retrospective cohort	48	0.771	[21–90]	two years	I and II	WD 3/48, MD 31/48, PD 14/48	Tongue 83.3%, buccal mucosa 14.6%, floor of the mouth 2.1%	.	.	.	.	.	.	.	.	.	0.25	.	.	.	1948-03-01	1948-01-01	.	.	.		.	.		.	.
31	Kao 2018	2018	Taiwan	Retrospective cohort	613	0.907	53.0± 11.38	ten years	I 17.8%, II 23.2%, III 15.3%, IV 43.7%	WD 32.7%, MD 56.1%, PD 11.1%	Tongue 37%, Buccal mucosa 36.9%, Gingiva 14.5%, and other sites	.	.	.	.	.	.	.	.	.	.	.	.	.	206/613	.	.	.	0.178		0.354	.		0.83	0.674
32	Kapali 2019	2019	India	Retrospective cohort	114	0.763	> 45 100/114	23.8 months	I 7.9%, II 2.6%, III 5.3%, 84.2%	WD 19.3%, MD 69.3%, PD 11.4%	buccal mucosal and lower alveolar	.	.	.	.	0.2632	.	.	.	0.147	.	.	.	.	0.175	0.018	47/114	0.623	.		0.175	.		.	.
33	Katz 2017	2017	Israel	Retrospective cohort	48	0.5	60± 17.5	70 months	.	WD 36%, MD 51%, PD 13%	Tongue 100%	.	.	.	Negative >5 mm 72%, Close 1–5 mm 28%	.	.	.	.	.	.	.	.	0.86	0.17	0.02	.	.	1948-07-01		0.08	.		0.15	.
34	Kim 2019	2019	USA	Retrospective cohort	368	216/368	62.3 ± 13.1	.	I 23.6%, II 19%, III 12.5%, 44.8%	.	Tongue 36.1%, Alveolus and Hard Palate 29.6%, Floor of Mouth 15.8%, and others	2.7±1.78	11.9±11	.	.	.	.	.	.	0.209	.	.	.	.	0.688	.	0.397	.	.		.	1		.	.
35	Kurtz 2005	2005	USA	Retrospective cohort	33	0.725	58 [25–81]	five years	I 2/33, II 4/33, III 8/33, IV 19/33	WD 6/33, MD 23/33, PD 4/33	tongue 17/33, Floor of mouth 10/33, Gingiva 3/33	.	.	.	.	.	.	.	.	.	.	.	.	.	1	.	17/33	.	.		.	.		.	.
36	Larson 2020	2020	USA	Retrospective cohort	100	0.63	58 (23–92)	47.5 mo	.	.	Tongue 100%	.	5.5 mm	.	.	.	.	.	.	.	.	.	.	.	0.2	0.19	.	.	0.19		.	0.72		0.35	0.62
37	Laske 2016	2016	Switzerland	Case-control	17	10:7 M:F	56 ± 9	five years	I and II 5/17, III and IV 12/17	.	tongue 8/17, floor of mouth 8/17, hard palate 1/17	.	.	.	.	.	.	.	.	.	.	.	0.471	.	1	.	.	.	0.59		0.59	.		.	.
38	Lee 2019	2019	Taiwan	Retrospective cohort	314	.	63.2 (29-130)	.	.	WD 66.6%, MD to PD 33.4%	Oral cavity	.	.	.	.	.	0.156	.	0.15	.	.	.	0.837	0.787	0.264	0.207	.	.	0.216		.	.		.	.
39	Lee 2019	2019	Taiwan	Retrospective cohort	76	0.947	<65 84.2%	two years	.	WD/MD 82.9%, PD 17.1%	Oral cavity	.	.	.	≤4 mm 27.7%, >4 mm 72.4%	.	.	.	.	.	0.16	.	0.33	0.33	1	0.132	.	.	0.921		.	.		0.882	0.684
40	Liao 2008	2008	Taiwan	Retrospective cohort	68	63/68	>40 56/68	two years	.	WD/MD 65/68	Tongue 41/68, Buccal 21/68, and other sites		.	.	.	.	1968-03-01	.	1968-12-01	.	1968-01-01	.	.	.	1	.	.		24/68		.	63/68		.	.
41	Liao 2010	2010	Taiwan	Retrospective cohort	Tongue (n = 456)	0.893	>40 76.3%	two years	.	WD 40.4%, MD 50.9%, PD 8.8%	Tongue 100%	.	.	<10 52.8%, >10 47.2%	Close margins >4 mm 93.4%	.	.	.	.	0.576	.	.	.	.	0.289	0.048	.	.	0.259		0.175	.		.	.
					Buccal mucosa (n = 407)	0.968	>40 79.4%		.	WD 41.8%, MD 51.6%, PD 6.6%	Buccal mucosa 100%	.	.	<10 49.5%, >10 50.5%	Close margins >4 mm 94%	.	.	.	.	0.59	.	.	.	.	0.29	0.052	.	.	0.334		0.204	.		.	.
42	Lin 2015	2015	Taiwan	Retrospective cohort	554	513/554	< 65 475/554	five years	I and II 296/554, III and IV 258/554	WD 391/554, MD 151/554, PD 12/554	Oral cavity	.	.	.	.	.	.	.	.	.	.	.	0.444	0.584	15/554	81/554	67/554	.	.		.	.		.	.
43	lin 2017	2017	Brazil	Cross sectional	123	0.756	60.2 ± 10.9	two years	.	.	Oral cavity	.	.	.	Positive margins 55.2%	0.439	.	.	.	0.203	.	0.609	0.344	.	0.824	0.731	.	.	.		.	.		.	.
44	Ling 2013	2013	China	Retrospective cohort	210	113/210	46-69 130/210	36.6 months (2 - 102)	I 39/210, II 44/210, III 61/210, IV 66/210	WD 101/210, MD 47/210, PD 31/210	Tip and lateral border 67/210, Base of tongue 69/210, Ventral surface 28/210, and other sites	.	.	4-9 mm 63/210	>5 mm 108/210	146/210	.	.	.	26/210	.	79/210	.	.	49/210	.	.	.	120/210		31/210	.		70/210	.
45	Liu 2017	2017	Taiwan	Retrospective cohort	Lip (n=54)	0.981	52.4(9.8)	42.8±28.3 months	I and II 64.8%, III and IV 35.2%	WD 18.5%, MD 64.8%, PD 16.7%	Oral cavity 100%	.	.	.	<5mm 14.8%	0.296	.	.	.	0.148	0.056	0.204	0.8576	.	0.204	0.13	.	.	0.352		.	.		0.889	0.722
					Gum (n=218)	0.931	55.9(11.6)		I and II 25.2%, III and IV 74.8%	WD 7.3%, MD 73.9%, PD 18.8%		.	.	.	<5mm 19.7%	0.372	.	.	.	0.165	0.064	0.188	0.8139	.	0.151	0.229	.	.	0.436		.	.		0.835	0.767
					FOM (n=33)	1	51.7(7.0)		I and II 37.8%, III and IV 62.2%	WD 5.4%, MD 70.3%, PD 24.3%		.	.	.	<5mm 24.3%	0.432	.	.	.	0.297	0.135	0.27	0.6889	.	0.243	0.324	.	.	0.595		.	.		0.946	0.973
					Tongue (n= 417)	0.873	51.3(11.3)		I and II 54.9%, III and IV 50.4%	WD 5.3%, MD 67.1%, PD 27.6%		.	.	.	<5mm 10.8%	0.362	.	.	.	0.197	0.108	0.261	0.7456	.	0.314	0.331	.	.	0.504		.	.		0.769	0.667
					Buccal (n=556)	0.973	52.7(10.9)		I and II 57.7%, III and IV 46.9%	WD 11.2%, MD 64.7%, PD 24.1%		.	.	.	<5mm 19.4%	0.336	.	.	.	0.142	0.106	0.27	0.7758	.	0.214	0.231	.	.	0.469		.	.		0.906	0.743
					Palate (n=74)	0.973	55.2(11.8)		I and II 43.2%, III and IV 44.6%	WD 12.2%, MD 63.5%, PD 24.3%		.	.	.	<5mm 24.3%	0.351	.	.	.	0.135	0.041	0.27	0.7518	.	0.068	0.162	.	.	0.446		.	.		0.811	0.676
					RMT (n= 27)	1	52.3(9.4)		I and II 51.9%, III and IV 51.9%	WD 3.7%, MD 85.2%, PD 11.1%		.	.	.	<5mm 14.8%	0.444	.	.	.	0.148	0.148	0.259	0.8525	.	0.222	0.333	.	.	0.519		.	.		0.963	0.741
46	Low 2016	2016	Australia	Retrospective cohort	93	52:41 M:F	60.7 ± 13.5	3.2 years (5 months to 15.0 years)	.	PD 9.7%	Tongue 100%	12.8 ± 5.2 mm	5.3 ± 3.2	.	≤5 mm 51.6%	.	1992-10-01	.	1992-09-01	.	.	.	0.73	0.68	0.054	0.022	.	.	.		.	0.247		.	.
47	Marra 2019	2019	Italy	Retrospective cohort	106	0.641	≥ 40 years 86.8%	8.9 years	I/II 59.4%, III/IV 40.6%	.	Tongue 100%	.	.	≥ 3 mm 69.8%	Positive margins 16%	.	.	.	.	.	.	.	.	.	0.123	0.085	.	.	0.255		0.179	0.774		0.708	.
48	Matsushita 2015	2015	Japan	Retrospective cohort	89	0.562	≥ 64 53.9%	49.4 (3–125) months	I 23.41.6%, II 39.3%, III 10.1%, IV 9%	WD 92.1%, MD 5.6%, PD 2.3%	Tongue 100%	.	.	.	>4 mm 76.4%	.	0.124	.	.	.	0.034	.	.	.	0.27	0.236	0.281	.	.		.	.		.	.
49	Meng 2012	2012	Taiwan	Retrospective cohort	Without soft palate invasion (n = 33)	0.8788	57.90 ± 11.85	30 (3–87) months	.	.	Hard Palate 100%	.	.	.	Negative 66.67%	.	.	.	.	0.12	.	.	0.498	0.497	0.06	.	.	.	0.2727		.	0.7576		.	.
					With soft palate invasion (n = 45)	0.9778	53.73 ± 8.56		.	.		.	.	.	Negative 60%	.	.	.	.	0.1935	.	.	.	.	0.033	.	.	.	0.5111		.	0.6889		.	.
50	Miller 2019	2019	USA	Retrospective cohort	23	17/23	34.5 ±5	46.6 months	I 12/23, III 9/23, IV 2/23	.	Tongue 100%	.	.	<5 mm 13/23	Negative 21/23	0.48	.	.	.	.	.	0.26	.	.	2020-04-23	2020-02-23	.	.	.		2020-08-23	.		2020-05-23	2020-02-23
51	Myers 2000	2000	USA	Retrospective cohort	64	.	32.5 (19-39)	27 months (0.1-169)	.	.	Tongue 100%	.	.	.	.	.	.	.	.	.	.	.	.	.	0.27	.	.	.	.		.	.		0.406	0.546
52	Nair 2016	2016	India	Retrospective cohort	Tongue = 735	526/735	48 ± 12.3	.	I + II 43.12 %, III + IV 56.87%	WD + MD 76.32 %, PD 23.6%	Tongue 100%	.	12.95 ± 7.4 mm	.	.	.	.	.	.	0.34	.	.	.	.	0.27	0.02	0.52	.	.		.	.		.	.
					Buccal mucosa = 665	509/665	51 ± 11	.	I + II 26.76%, III + IV 73.23%	WD + MD 85.11 %, PD 14.9%	Buccal mucosa 100%	.	13 ± 9 mm	.	.	.	.	.	.	0.38	.	.	.	.	0.165	0.026	0.52	.	.		.	.		.	.
53	Nair 2018	2018	India	Retrospective cohort	1524	0.804	50 y (range 19-86)	two years	.	WD 24%, MD 56.3%, PD 19.7%	Buccal mucosa 65.02%, Tongue 34.77%	.	.	.	Adequate, >5 mm 91.1%, Close/involved, <5 mm 8.3%	.	.	.	.	0.324	.	.	.	.	0.203	0.02	0.541	0.24	.		.	.		.	.
54	Niu 2017	2017	China	Retrospective cohort	207	0.585	64 (15–86)	63 mo (range 1-171)	.	.	Gingiva 100%	.	.	.	.	.	33/207	.	17/207	.	9/207	.	.	.	0.356	0.543	.	.	14/207		6/207	.		0.386	0.237
55	Ong 2018	2018	China	Retrospective cohort	166	93/166	<60 117/166	29 mo	.	.	Tongue 100%	.	.	.	Negative 150/166	.	.	.	.	.	.	.	.	.	66/166	.	.	.	51/166		.	.		.	.
56	Pandey 2009	2009	India	Retrospective cohort	Primary surgery = 77	44/77	57.5 (28-85)	8 years	.	.	Buccal mucosa 100%	.	.	.	.	.	.	.	.	.	.	.	.	0.543	1977-08-01	1977-06-01	.	.	.		.	.		13/77	1977-02-01
					Salvage surgery = 65	39/65			.	.		.	.	.	.	.	.	.	.	.	.	.	.	.	16/65	1965-01-01	.	.	.		.	.		1965-09-01	1965-05-01
57	Park 2020	2020	Australia	Retrospective cohort	116	0.741	50 (34-87)	.	.	WD 29.3%, MD 44.8%, PD 18.7%	Tongue 46.6%, Floor of mooth 31.4%, RMT 8.2%	.	.	.	Adequate >5mm 91.4%	.	.	.	.	0.276	.	.	.	.	0.474	0.293	0.388	.	0.586		0.095	.		.	.
58	Parsons 1997	1997	USA	Retrospective cohort	134	.	60 (15-85)	two years	.	.	RMT 57/134, Floor of mooth 44/134, Tongue 29/134	.	.	.	.	.	0.21	.	0.12	.	.	.	.	.	0.56	.	.	.	.		.	.		.	.
59	Peng 2014	2014	USA	Retrospective cohort	123	0.52	56 (27-92)	29 mo (range 1–196)	.	WD 19%, MD 67%, PD 9%	Tongue 100%	.	.	.	.	0.24	0.12	.	0.07	.	0.23	.	.	.	0.28	.	.	.	.		.	88/123		.	.
60	Pinto 2014	2014	Brazil	Retrospective cohort	57	0.684	62.4 ± 12.4	two years	I 15.8 %, II 8.8%, III 10.5%, IV 64.9%	.	Tongue 36.8%, Floor of mouth 33.4%, RMT 14%	.	1.8 ± 1.3 cm	.	.	.	.	.	.	0.667	.	.	0.579	0.491	0.632	0.281	0.526	.	0.386		0.246	.		.	.
61	Rahima 2003	2003	Japan	Retrospective cohort	68	39/68	24-86	.	I 27/68, II 17/68, III 12/68, IV 12/68	WD 14/68, MD 45/68, PD 9/68	tongue 100%	.	.	4 - 8 mm 26/68	Negative 63/68	0.22	.	.	.	.	.	.	.	0.77	0.25	13/68	16/68	.	.		.	.		.	.
62	Rajappa 2019	2019	India	Retrospective cohort	169	137: 32 M:F	47 (27–78)	45 mo (26–86)	.	.	Oral cavity	.	.	4-10 mm 63.3%	.	14/169	30/169	8/169	.	.	.	.	.	.	0.31	.	.	.	118/169		.	.		0.2248	.
63	Safi 2017	2017	Germany	Retrospective cohort	130	0.562	61.5 (25–92)	41.51±35.13 mo	I 31.5%, II 24.6%, III 17.7%, IV 26.2%	WD 9.2%, MD 80.8%, PD 10%	Tongue 100%	.	.	.	.	.	.	.	.	0.062	.	.	.	.	0.138	0.115	.	.	.		.	.		.	.
64	Safi 2019	2019	Germany	Retrospective cohort	334	0.629	61.46±11.5	46.1±38 mo	I 6.9%, II 78.4%, III 14.7%, IV 0%	.	Oral cavity	.	.	.	Negative 80.5%	.	.	.	.	.	.	.	.	.	0.144	0.219	.	.	0.647		0.647	.		.	.
65	Sahoo 2020	2020	India	Retrospective cohort	150	99/150	<60 110/150	.	.	WD 87/150, MD 60/150, PD 3/150	Gingivo-buccal sulcus 113/150, Tongue 29/150	.	.	.	.	.	.	.	.	.	.	.	.	.	41/150	35/150	59/150	.	.		.	.		.	.
66	Sharma 2019	2019	India	Retrospective cohort	202	0.757	54.19 ± 14.16	35.2 months (1.2-99.9)	I 14.9%, II 32.2%, III 23.7%, IV 25.7%	WD 24.3%, MD 73.3%, PD 2.4%	Tongue 100%	.	.	6–10 mm 43.6%	positive 7.4%, close 24.7%	0.666	.	.	.	0.431	.	.	.	.	0.376	0.262	.	.	0.713		0.264	0.965		0.819	0.305
67	Shen 2014	2014	Taiwan	Retrospective cohort	116	0.853	> 50 50%	.	.	WD 82.7%, MD 15.5%, PD 1.7%	Tongue 100%	.	≤ 5 mm 35.4%	.	Free 84.5%	.	.	.	.	.	.	.	.	.	59/116	.	.	.	.		.	.		.	.
68	Shim 2010	2010	Korea	Retrospective cohort	86	0.56	≥ 55 56%	45 months	I 58%, II 26%, III 16%, IV 0%	WD 61%, MD+PD 39%	Tongue 100%	.	.	≤ 5 mm 56%	Negative 76%	.	.	.	.	.	.	.	0.802	0.808	0.04	0.04	.	.	0.163		.	0.74		.	.
69	Sinha 2014	2014	USA	Retrospective cohort	95	0.59	61 (22–88)	49 months (24–204)	I 40%, II 16%, III 17%, IV 27%	WD 22%, MD 56%, PD 22%	Tongue 62%, FOM 13%	.	.	>4 mm 37%	Negative 90%	.	.	.	.	0.57	0.5	0.21	0.59	0.61	0.25	0.11	0.3	.	0.18		0.105	.		0.65	.
70	Sinha 2018	2018	Canada	Retrospective cohort	64	0.57	25-95	66 months (24–168)	I 42%, II 59%	WD %, MD %, PD %	Tongue and floor of mouth	.	>4 mm 80%	.	Negative (≥5 mm), close (<5 mm) 88%	.	.	.	.	.	.	0.17	.	.	0.58	.	.	.	.		.	.		.	.
71	Soudry 2010	2010	Israel	Case-control	"Age < 30 n = 11	0.55	.	two years	I %+II 27%, III+IV 73%	WD 18%, MD 73%, PD 9%	Tongue 100%	.	9.4 ± 5.4	.	.	0.46	0.2	.	.	0.2	0.6	.	.	.	0.5	.	.	.	.		.	.		.	.
					Age > 30 n = 7	0.45	.		I %+II 70%, III+IV 30%	WD 44%, MD 40%, PD 16%	.	.	7.8 ± 5.2	.	.	0.43	0.3	.	.	0.09	0.04	.	.	.	0.13	.	.	.	.		.	.		.	.
72	Subramaniam 2018	2018	India	Retrospective cohort	T1 236	170/236	55.2 ± 13.5	25 months (1-132)	T1	WD 153/236, MD 77/236, PD 6/236	Oral cavity	.	7.1 ± 4.5 mm	6.8 ± 4.4 mm	7.97 ± 3.12 mm	.	.	.	.	32/236	.	.	.	.	30/236	29/236	.	.	59/236		39/236	.		95/236	.
					T2 205	156/205	55.1 ± 13.2		T2	WD 69/205, MD 101/205, PD 8/205	Oral cavity	.	13.2 ± 7.3 mm	12.7 ± 7.1 mm	7.97 ± 3.14 mm	.	.	.	.	53/205	.	.	.	.	81/205	59/205	.	.	110/205		70/205	.		119/205	.
73	Subramaniam 2018	2018	India	Retrospective cohort	144	0.674	54.8 (23–86)	32 months (1 mo-10 years)	Stage I 100%	WD 79%, MD 9%, PD 2%	Oral cavity	.	6.18 ± 4.43	.	8.20 ± 3.25	.	.	.	.	.	.	.	.	.	0.076	.	.	.	.		.	.		0.45	.
74	Subramaniam 2020	2020	India	Retrospective cohort	Pt1N0 154	120/154	55.2 ± 13.3	28 months (6-132)	Pt1N0	WD 65%, MD 33%, PD 2%	Oral cavity	.	.	.	7.86 ± 3.12	0.27	0.74	.	0.23	.	.	.	.	0.9	0.12	0.13	.	.	.		.	.		.	.
					PT2N0 142	110/142	55.1 ± 13.3		Pt2N0	WD 47%, MD 50%, PD 3%		.	.	.	7.84 ± 3.14	0.25	0.83	.	0.17	.	.	.	.	0.88	0.4	0.47	.	.	.		.	.		.	.
75	Tai 2011	2011	Taiwan	Retrospective cohort	307	0.87	<54 56%	42.4 months (7–112)	.	WD 66.4%, MD 23.5%, PD 10.1%	Tongue 53.4%, Buccal 30.3%, Retromolar 5.9%	.	2–5 37.5%	.	Free 74.9%	.	.	.	.	0.39	.	.	0.833	0.785	0.274	0.208	.	.	0.072		0.13	0.694		.	.
76	Tai 2013	2013	Taiwan	Retrospective cohort	212	0.882	53.2 (22–85)	49.1 months (16–116)	T1 and T2	WD 152/212, MD+PD 60/212	Tongue 100%	.	<6 mm 110/212, >6 mm 102/212		free 201/212	.	.	.	.	.	.	.	.	.	53/212	33/212	.	.	.		.	152/212		.	.
77	Tai 2013	2013	Taiwan	Retrospective cohort	T1 = 146	.	.	49.1 months (16–116)	.	WD 67.8%, MD+PD 32.2%	Oral Cavity	.	.	.	Free 94.5%	.	0.103	.	0.103	.	0.014	.	0.895	0.876	0.171	0.096	0.24	.	0.096		.	0.526		.	.
78					T2 = 161	.	.		.	WD 65.2%, MD+PD 34.8%		.	.	.	Free 91.3%	.	0.193	.	0.186	.	0.112	.	0.78	0.711	0.366	0.311	0.411	.	0.298		.	0.772		.	.
79	Tarsitano 2015	2015	Italy	Retrospective cohort	51	0.45	58.5 years	.	.	.	Tongue (47%), Floor of the mouth (38%), Alveolar gingiva (11%), and other sites	.	.	.	Close (≤ 5mm) 45%	.	0.607	.	0.196	.	0.019	.	.	.	1	.	.	.	0.37		.			0.43	0.44
80	Tarsitano 2016	2016	Italy	Retrospective cohort	64	0.531	.	.	.	.	Tongue (51.6%), Lower gingiva (18.7%), Cheek (15.7%), and Floor of the mouth (14%)	.	.	.	Free 79.7%	.	28/64	.	.	0.814	1964-08-01	.	.	.	33/64	.	.	.	.		.	.		.	.
81	Thiagarajan 2014	2014	India	Retrospective cohort	586	0.709	47 years	.	.	WD 6.6%, MD 68.6%, PD 24.8%	Tongue 100%	.	.	.	Free 89.2%	0.37	0.31	.	.	0.66	0.08	0.108	0.515	0.892	0.259	.	0.53	.	.		.	.		0.255	0.197
82	Varsha 2015	2015	India	Case-series	117	.	.	.	.	WD 2.6%, MD 23.1%, PD 74.4%	Tongue 100%	.	.	.	.	.	0.316	.	.	.	.	.	.	.	0.405	.	0.595	.	.		.			.	.
83	Wallwork 2007	2007	Australia	Retrospective cohort	53	43 M	56.5 years (range 43—86 years)	.	.	.	Floor of mouth 100%	.	14.6 mm	.	.	.	.	.	.	.	.	.	.	.	24/53	.	.	.	.		.	.		.	.
84	Wang 2013	2013	China	Retrospective cohort	275	181/275	≤ 60 years 168, ＞60 years 107	five years	.	WD 214/275, MD+PD 61/275	Tongue 127, Gums 80, Cheek 31, and other sites	.	.	.	.	.	0.327	.	.	.	.	.	.	.	55/275	33/275	.	.	.		.	.		.	.
85	Wei 2019	2019	Taiwan	Retrospective cohort	314	.	.	63.2 months (29-130)	.	WD 66.5%, MD+PD 33.4%	Oral cavity 100%	.	<4 29.9%, >4 70.1%	.	free 221/275	.	0.156	.	0.15	.	0.064	.	0.837	0.787	0.264	0.207		.	0.089		0.127			.	.
86	Weijers 2004	2004	The Netherlands	Retrospective cohort	68	43/68	58 years	.	.	.	Tongue 21/68, Floor of mouth 37/68	.	.	.	.	.	1968-05-01	.	.	.	.	.	.	.	1968-09-01	.	.	.	.		.	.		.	.
87	Xu 2018	2018	China	Retrospective cohort	2036	0.565	<60 50.5%, ≥60 49.5%	.	.	.	Tongue 41.3%, Lower gingival 18%, Buccal mucosa 16.3%, and other sites	.	.	.	.	.	.	.	.	.	.	.	.	.	0.173	0.042	.	.	0.266		0.074			0.413	0.303
88	Yang 2018	2018	China	Retrospective cohort	221	.	.	.	.	.	Tongue 100%	.	5 mm 126/221, 5-10 mm 86/221, >10 mm 9/221		.	.	48/221		.	.	.	.	0.588	.	0.154	.	.	.	.		.			.	.
89	Yeh 2014	2014	Taiwan	Retrospective cohort	253	86.6% M	54.2 years (range, 22–85 years)	61.9 months (range, 24–130 months)	.	.	Oral cavity 100%	.	0–6 mm (76.6%), >6 mm (23.4%)		.	.	0.104		.	.	.	.	0.883	.	0.156	.	.	.	.		.			.	.
90	Yeh 2016	2016	Taiwan	Retrospective cohort	102	39.1% M	47.1% <55	.	.	.	Oral cavity 100%	.	.	.	.	.	.		.	.	.	.	.	.	yes	.	.	.	.		.			0.385	0.433
91	Yu 2011	2011	Taiwan	Retrospective cohort	87	.	.	.	I+II 28/87, III+IV 59/87	WD 33/87, MD+PD 54/87	Tongue (39.6%), Buccal (46.2%), Gingiva (40.0%), and other sites	.	.	.	.	.	.	.	.	.	.	.	.	.	28/78	.	32/87	.	.		.			74/87	52/87
92	Yu 2014	2014	Taiwan	Retrospective cohort	101	92% M	52.3±13.6	.	I-III 50%, IV 50%	.	Buccal mucosa 46%, Tongue 31%, Floor of mouth 10%, and other sites	.	10.4±7.8 mm	.	.	.	0.21	.	.	.	.	.	.	.	0.26	.	.	.	.		.			.	.
93	Yu 2017	2017	Taiwan	Retrospective cohort	100	92% M	.	.	I and II 23%, III and IV 77%	.	Buccal mucosa 37%, Tongue 35%, Mouth floor 12%, Others 16%	.	.	.	.	.	.	.	.	.	.	.	.	.	0.28	.	.	.	.		.			.	.
94	Yuen 1998	1998	China	Retrospective cohort	50	.	.	.	.	.	Tongue 100%	.	.	.	.	.	.	.	.	.	.	15/50	0.71	.	yes	.	.	.	.		.			.	.
95	Zanoni 2019	2019	USA	Retrospective cohort	2082	56% M	Median 62 years	37.6 months (range 1–382)	IV 16.1%, III 8.9%, II 38.6%, I 36.4%	.	Tongue 51%, Floor of Mouth 15%, Lower Gum 14%, and other sites	.	.	.	.	.	.	.	.	.	.	.	0.793	.	0.24	.	.	0.44	0.29		0.06			0.66	0.81
96	Zupi 1998	1998	Italy	Case-series	12	8/12 M	24-67, median= 52.5	five years	.	.	Lip (8/12 cases)	.	.	.	.	.	.	.	.	.	.	.	5-year SR= 16.7%	.	0.063	.	.	.	0.5		.	.		.	.
97	Subramaniam et al., 2020	2020	India	Retrospective cohort	425	305 (71.76%)	45 (range 18–86)	27 months			Tongue 100%						65% for young and 78% for old		5% for young and 11% for old		13% for young and 9% for old			65% for young and 71% for old	134 (31.52%)	104 (24.47%)	115 (27.06%)
98	Ting et al., 2021	2021	Taiwan	Case-control	98	93 (94.89%)	54 years (range 32–91 years)	54.9 months (range 8–166 months)	T3-4	WD: 77 (78.6%), MD+PD 21 (21.4%)	buccal mucosa (34.7%) and tongue (29.6%)		0–14 mm: 38 (38.8%), > 14 mm: 60 (61.2%)		Positive: 20 (20.4%)										44 (44.9%)	44 (44.9%)			55 (56.1%)
99	Barrett et al., 2021	2021	UK	Cohort	335	197 (58.80%)	61.6 years, range 26-92				Tongue 100%														141 (42.1%)	51 (15.2%)
100	Caponio et al., 2021	2021	Italy	Retrospective cohort	200	126/200	≤ 65: 104/200, > 65: 96/200		Stage I 38/200 Stage II 59/200 Stage III 56/200 Stage IV 47/200																81/200	28/200	20/74
101	Fu et al., 2021	2021	China	Cohort	183	105 (57.4)	61 (26–83)	73 (2–87)	I 46 (25.1) II 57 (31.1) III 45 (24.6) IV 35 (19.1)	Well 163 (89.1) Moderately/Poor 20 (10.9)	Buccal mucosa 33 (18.0) Tongue 84 (45.9) Gingiva 33 (18.0) Others 33 (18.0)
